# Supplementary material for: Supplementation of SDF1 during Pig Oocyte In Vitro Maturation Improves Subsequent Embryo Development
Source: Molecules. 2022 Oct 12;27(20):6830. doi: 10.3390/molecules27206830 (PMC9609306; doi:10.3390/molecules27206830)
Supplement: Supplementary file 1 [file molecules-27-06830-s001.zip › Table S2.xls]

## Sheet: S20_oocyte DEGs Treatment vs Co
Genes	log2FoldChange	pvalue
TERB1	0.589617	0.000540069
LOC102165589	-0.946474	0.00142946
TRAF1	2.14814	0.00246053
LOC110256649	0.596348	0.00256969
PCLAF	-2.97047	0.00260913
TEX15	2.70182	0.00268868
TRERF1	-4.01002	0.00279576
LOC110255823	0.667093	0.00280312
SSMEM1	0.711011	0.00316467
CACHD1	-0.78776	0.00345266
MTHFR	1.57759	0.00503961
NDUFAB1	-1.3029	0.00535227
RAB43	-0.603345	0.00667871
USP27X	0.777822	0.00712194
ARMCX4	4.70346	0.00744569
DNAJB12	0.715073	0.00784744
C2H11orf84	0.6505	0.00902167
TCHP	0.982749	0.00930536
LOC100736818	-4.60587	0.0100686
ADAMTS4	-1.22394	0.0107371
PHYH	-1.85828	0.0107736
LOC110261317	0.610903	0.0109549
FAM185A	0.668953	0.0118522
FCRL5	-4.03874	0.0127557
LOC100153150	0.658792	0.0157486
SSTR2	-4.12594	0.0169636
SCARB1	-0.900208	0.0173489
ELMO1	1.16771	0.0181629
TAPBPL	1.33048	0.0183485
ZNF432	1.67335	0.0196412
FAM8A1	-0.615591	0.0198074
LOC110262290	1.87548	0.0201746
TET1	0.698932	0.020496
HS6ST2	-3.85627	0.0216591
DGKH	4.48893	0.0216703
LYPD6	-0.680721	0.0232667
LOC110261948	4.28303	0.0234367
MAP2K6	2.0249	0.0234389
CD3E	-4.36443	0.0241145
LOC100516308	0.848314	0.0243705
ASPA	-1.32245	0.0249288
DHRS3	-3.22696	0.0256562
LOC100624460	4.27691	0.0258162
TMEM86A	1.05574	0.0261193
SLC6A1	2.30508	0.0263754
TRIM38	-2.37761	0.0271388
HIVEP3	4.39577	0.0271807
SDC1	-1.02724	0.0272459
LRFN5	0.785426	0.0274864
TMEM251	-0.776275	0.0276475
RIN1	-1.399	0.0278702
TTLL11	0.948652	0.0280741
RBFA	-1.3095	0.0282741
CHD3	1.77057	0.0283772
WDR78	-1.85605	0.0290948
SLC25A24	0.610432	0.0292034
NAA11	-0.622622	0.029688
GUCY2C	4.24325	0.0302804
USP26	-4.22256	0.0306657
ABCB5	-4.38229	0.031026
TMED9	-0.591629	0.0311171
LOXL3	-1.76702	0.0314044
RANBP6	0.966428	0.0319152
PGM1	0.724682	0.0321918
CDH6	-1.23298	0.0322887
ARHGEF5	0.612258	0.0337109
HSPA1L	-1.39159	0.0346613
SPO11	-0.758432	0.0346684
ZNF213	4.11435	0.0372158
INO80B	-1.15067	0.037333
PDCD11	0.586287	0.0379116
KCTD14	1.61136	0.0382768
C12H17orf78	4.13278	0.0383128
TEN1	2.40947	0.0390362
ZNF835	-0.987161	0.0402829
PHACTR2	-1.83459	0.0405709
MTFP1	-3.0481	0.0409094
CFLAR	1.26304	0.0415461
METTL2A	-0.6637	0.0417295
INTU	0.777944	0.0420491
NTRK1	-2.24166	0.0420622
CYR61	-1.4094	0.0423855
CNTN6	-4.07698	0.0424452
LOC110257570	2.615	0.042472
ENPP4	-1.37713	0.0428919
SPATA31D1	0.753297	0.0436639
LOC100514465	-0.798999	0.0437428
SYNPR	-0.879574	0.0438466
GMEB1	0.614827	0.0440242
ADGRG5	-0.706132	0.0456108
LOC100153205	2.15164	0.0456141
YY1	0.651185	0.0459156
CYP2C49	-0.962092	0.0468418
CREB3L4	-0.781283	0.0471958
NPR2	1.33717	0.0472612
LOC110259370	-1.0882	0.0480574
TRPV2	1.84596	0.0493208
SNF8	-0.634546	0.0495412
SKOR2	1.89188	0.0496434
